# Supplementary material for: A Genomic and Transcriptomic Analysis of the C-Type Lectin Gene Family Reveals Highly Expanded and Diversified Repertoires in Bivalves
Source: Mar Drugs. 2023 Apr 20;21(4):254. doi: 10.3390/md21040254 (PMC10140915; doi:10.3390/md21040254)
Supplement: Supplementary file 1 [file marinedrugs-21-00254-s001.zip]

Archive with 3 entries (3 files):
- Supplementary_File_1.xlsx
- Supplementary_File_2.xlsx
- Supplementary_File_3.xlsx
