# Supplementary material for: A Genomic and Transcriptomic Analysis of the C-Type Lectin Gene Family Reveals Highly Expanded and Diversified Repertoires in Bivalves
Source: Mar Drugs. 2023 Apr 20;21(4):254. doi: 10.3390/md21040254 (PMC10140915; doi:10.3390/md21040254)
Supplement: Supplementary file 1 [file marinedrugs-21-00254-s001.zip › Supplementary_File_1.xlsx]

## Sheet: Hoja1
Phylum	Class	Species	Genome Reference	Genome proteins	AGAT isoform filtering	BUSCO Metazoa
Opisthokonta	Choanoflagellata	Monosiga brevicollis MX1	GCF_000002865.3	9202	9202
Ctenophora	Tentaculata	Hormiphora californensis	GCA_020137815.1	19693	14575	C:74.4%[S:72.6%,D:1.8%],F:3.9%,M:21.7%,n:954
Porifera	Demospongiae	Ephydatia muelleri	GCA_013339895.1	39329	39329	C:70.5%[S:58.1%,D:12.4%],F:6.9%,M:22.6%,n:954
Porifera	Demospongiae	Amphimedon queenslandica	GCF_000090795.1	24115	20788	C:90.8%[S:84.4%,D:6.4%],F:2.8%,M:6.4%,n:954
Placozoa		Trichoplax adhaerens	GCF_000150275.1	11520	11518	C:89.3%[S:88.7%,D:0.6%],F:4.6%,M:6.1%,n:954
Cnidaria	Hydrozoa	Hydra vulgaris	GCF_000004095.1	21990	20055	C:91.2%[S:89.0%,D:2.2%],F:3.9%,M:4.9%,n:954
Cnidaria	Cubozoa	Morbakka virulenta	GCA_003991215.1	28983	24278	C:84.6%[S:84.1%,D:0.5%],F:8.5%,M:6.9%,n:954
Cnidaria	Scyphozoa	Aurelia aurita (Atlantic)	GCA_004194415.1	38007	28604	C:74.9%[S:73.9%,D:1.0%],F:13.3%,M:11.8%,n:954
Cnidaria	Anthozoa	Nematostella vectensis	GCF_000209225.1	34311	23845	C:97.7%[S:94.2%,D:3.5%],F:0.5%,M:1.8%,n:954
Cnidaria	Anthozoa	Pocillopora damicornis	GCF_003704095.1	25183	19935	C:93.0%[S:92.8%,D:0.2%],F:3.4%,M:3.6%,n:954
Cnidaria	Anthozoa	Acropora millepora	GCF_013753865.1	41860	30136	C:96.5%[S:90.0%,D:6.5%],F:0.8%,M:2.7%,n:954
Bryozoa	Gymnolaemata	Bugula neritina	GCA_010799875.2	25318	25318	C:76.2%[S:67.0%,D:9.2%],F:9.0%,M:14.8%,n:954
Nemertea	Pilidiophora	Notospermus geniculatus	GCA_002633025.1	43294	43294	C:93.6%[S:64.4%,D:29.2%],F:3.8%,M:2.6%,n:954
Annelida	Clitellata	Helobdella robusta	GCF_000326865.1	23426	23426	C:90.2%[S:89.2%,D:1.0%],F:4.6%,M:5.2%,n:954
Annelida	Polychaeta	Capitella teleta	GCA_000328365.1	31978	31977	C:94.6%[S:90.4%,D:4.2%],F:2.9%,M:2.5%,n:954
Annelida	Polychaeta	Paraescarpia echinospica	GCA_020002185.1	22641	22641	C:81.4%[S:79.4%,D:2.0%],F:7.0%,M:11.6%,n:954
Brachiopoda	Lingulata	Lingula anatina	GCF_001039355.2	41392	27068	C:98.5%[S:74.5%,D:24.0%],F:0.6%,M:0.9%,n:954
Phoronida		Phoronis australis	GCA_002633005.1	20473	20473	C:96.4%[S:94.5%,D:1.9%],F:2.4%,M:1.2%,n:954
Mollusca	Polyplacophora	Acanthopleura granulata	GCA_016165875.1	20441	20441	C:93.1%[S:92.5%,D:0.6%],F:2.3%,M:4.6%,n:954
Mollusca	Gastropoda	Lottia gigantea	GCF_000327385.1	23822	23818	C:96.5%[S:95.8%,D:0.7%],F:1.5%,M:2.0%,n:954
Mollusca	Gastropoda	Gigantopelta aegis	GCF_016097555.1	33249	22556	C:98.4%[S:94.1%,D:4.3%],F:0.8%,M:0.8%,n:954
Mollusca	Gastropoda	Pomacea canaliculata	GCF_003073045.1	40391	21144	C:98.2%[S:97.0%,D:1.2%],F:0.4%,M:1.4%,n:954
Mollusca	Gastropoda	Biomphalaria glabrata	GCF_000457365.1	36675	25552	C:88.9%[S:86.6%,D:2.3%],F:6.4%,M:4.7%,n:954
Mollusca	Gastropoda	Aplysia californica	GCF_000002075.1	26656	19405	C:97.8%[S:97.0%,D:0.8%],F:0.7%,M:1.5%,n:954
Mollusca	Bivalvia	Margaritifera margaritifera	GCA_015947965.1	40544	35119	C:92.4%[S:91.9%,D:0.5%],F:3.2%,M:4.4%,n:954
Mollusca	Bivalvia	Sinonovacula constricta	GCA_007844125.1	28594	28594	C:92.5%[S:80.4%,D:12.1%],F:3.4%,M:4.1%,n:954
Mollusca	Bivalvia	Dreissena polymorpha	GCA_020536995.1	189750	189360	C:86.9%[S:75.2%,D:11.7%],F:6.4%,M:6.7%,n:954
Mollusca	Bivalvia	Dreissena rostriformis	GCA_007657795.1	37681	37681	C:75.2%[S:73.2%,D:2.0%],F:15.2%,M:9.6%,n:954
Mollusca	Bivalvia	Lutraria rhynchaena	GCA_008271625.1	26380	26380	C:82.5%[S:81.2%,D:1.3%],F:10.1%,M:7.4%,n:954
Mollusca	Bivalvia	Archivesica marissinica	GCA_014843695.1	28949	28949	C:82.0%[S:80.0%,D:2.0%],F:6.1%,M:11.9%,n:954
Mollusca	Bivalvia	Cyclina sinensis	GCA_012932295.1	27564	27564	C:94.0%[S:83.8%,D:10.2%],F:1.9%,M:4.1%,n:954
Mollusca	Bivalvia	Mercenaria mercenaria	GCF_014805675.1	60841	37083	C:95.4%[S:91.7%,D:3.7%],F:0.5%,M:4.1%,n:954
Mollusca	Bivalvia	Scapharca (Anadara) broughtonii	GigaDB 100607	24045	24045	C:91.2%[S:85.6%,D:5.6%],F:2.6%,M:6.2%,n:954
Mollusca	Bivalvia	Mizuhopecten yessoensis	GCF_002113885.1	41567	24532	C:98.3%[S:96.1%,D:2.2%],F:0.5%,M:1.2%,n:954
Mollusca	Bivalvia	Pecten maximus	GCF_902652985.1	39918	26152	C:98.4%[S:94.4%,D:4.0%],F:0.5%,M:1.1%,n:954
Mollusca	Bivalvia	Argopecten irradians	GCA_004382745.1	26777	26777	C:94.8%[S:93.9%,D:0.9%],F:3.7%,M:1.5%,n:954
Mollusca	Bivalvia	Argopecten purpuratus	GigaDB 100419	26256	26256	C:94.8%[S:93.9%,D:0.9%],F:3.7%,M:1.5%,n:954
Mollusca	Bivalvia	Perna viridis	GCA_018327765.1	24293	24293	C:99.4%[S:99.0%,D:0.4%],F:0.2%,M:0.4%,n:954
Mollusca	Bivalvia	Gigantidas platifrons	GCA_002080005.1	33584	33584	C:77.2%[S:76.3%,D:0.9%],F:13.3%,M:9.5%,n:954
Mollusca	Bivalvia	Mytilus coruscus	GCA_011752425.2	64639	58249	C:80.6%[S:78.6%,D:2.0%],F:4.5%,M:14.9%,n:954
Mollusca	Bivalvia	Mytilus galloprovincialis	GCA_900618805.1	78736	60302	C:80.0%[S:72.6%,D:7.4%],F:8.9%,M:11.1%,n:954
Mollusca	Bivalvia	Mytilus edulis	GCA_905397895.1	73834	69238	C:83.6%[S:70.6%,D:13.0%],F:5.2%,M:11.2%,n:954
Mollusca	Bivalvia	Saccostrea glomerata	GCA_003671525.1	29738	29738	C:88.9%[S:85.3%,D:3.6%],F:5.1%,M:6.0%,n:954
Mollusca	Bivalvia	Crassostrea virginica	GCF_002022765.2	60213	34608	C:98.0%[S:73.1%,D:24.9%],F:0.4%,M:1.6%,n:954
Mollusca	Bivalvia	Magallana hongkongensis	GCA_016163765.1	45867	45308	C:92.7%[S:84.1%,D:8.6%],F:3.7%,M:3.6%,n:954
Mollusca	Bivalvia	Crassostrea hongkongensis	GCA_015776775.1	25675	25675	C:79.6%[S:78.7%,D:0.9%],F:10.3%,M:10.1%,n:954
Mollusca	Bivalvia	Crassostrea gigas	GCF_902806645.1	63341	31371	C:98.2%[S:93.1%,D:5.1%],F:0.4%,M:1.4%,n:954
Mollusca	Cephalopoda	Architeuthis dux	GCA_006491835.1	33406	33406	C:85.3%[S:84.6%,D:0.7%],F:7.8%,M:6.9%,n:954
Mollusca	Cephalopoda	Sepia pharaonis	GCA_903632075.3	53530	51538	C:71.5%[S:70.8%,D:0.7%],F:7.3%,M:21.2%,n:954
Mollusca	Cephalopoda	Octopus sinensis	GCF_006345805.1	36112	18886	C:98.0%[S:97.0%,D:1.0%],F:0.9%,M:1.1%,n:954
Mollusca	Cephalopoda	Octopus bimaculoides	GCF_001194135.1	23994	15842	C:94.2%[S:93.6%,D:0.6%],F:3.4%,M:2.4%,n:954
Rotifera	Eurotatoria	Brachionus calyciflorus	GCA_905250105.1	24328	23549	C:90.4%[S:88.7%,D:1.7%],F:2.0%,M:7.6%,n:954
Nematoda	Chromadorea	Steinernema carpocapsae	GCA_000757645.3	36556	30825	C:71.2%[S:66.8%,D:4.4%],F:5.3%,M:23.5%,n:954
Nematoda	Chromadorea	Caenorhabditis elegans	GCF_000002985.6	28350	19998	C:78.1%[S:76.9%,D:1.2%],F:2.2%,M:19.7%,n:954
Platyhelminthes	Trematoda	Clonorchis sinensis	GCA_003604175.2	14408	13489	C:73.3%[S:72.5%,D:0.8%],F:4.2%,M:22.5%,n:954
Platyhelminthes	Trematoda	Shistosoma japonicum	GCA_021461655.1	29915	9715	C:70.4%[S:68.4%,D:2.0%],F:4.6%,M:25.0%,n:954
Priapulida	Priapulimorpha	Priapulus caudatus	GCF_000485595.1	20692	15101	C:89.3%[S:88.4%,D:0.9%],F:5.0%,M:5.7%,n:954
Arthropoda	Diplopoda	Glomeris maerens	GCA_023279145.1	23034	20359	C:82.6%[S:81.4%,D:1.2%],F:11.2%,M:6.2%,n:954
Arthropoda	Chilopoda	Rhysida immarginata	GCA_023313115.1	29419	27202	C:88.1%[S:86.1%,D:2.0%],F:8.4%,M:3.5%,n:954
Arthropoda	Merostomata	Limulus polyphemus	GCF_000517525.1	38676	22873	C:92.5%[S:86.0%,D:6.5%],F:4.7%,M:2.8%,n:954
Arthropoda	Arachnida	Dermacentor silvarum	GCF_013339745.1	28837	21428	C:97.6%[S:91.6%,D:6.0%],F:1.5%,M:0.9%,n:954
Arthropoda	Malacostraca	Penaeus monodon	GCF_015228065.1	32900	24092	C:90.9%[S:86.6%,D:4.3%],F:2.6%,M:6.5%,n:954
Arthropoda	Hexanauplia	Tigriopus californicus	GCA_007210705.1	15577	15577	C:87.2%[S:86.0%,D:1.2%],F:3.6%,M:9.2%,n:954
Arthropoda	Branchiopoda	Daphnia magna	GCF_020631705.1	28221	16891	C:96.8%[S:90.6%,D:6.2%],F:0.3%,M:2.9%,n:954
Arthropoda	Insecta	Apis mellifera	GCF_003254395.2	23471	9934	C:98.8%[S:98.7%,D:0.1%],F:0.4%,M:0.8%,n:954
Arthropoda	Insecta	Drosophila melanogaster	GCF_000001215.4	30717	13968	C:99.3%[S:97.9%,D:1.4%],F:0.2%,M:0.5%,n:954
Hemichordata	Enteropneusta	Saccoglossus kowalevskii	GCF_000003605.2	22111	20935	C:89.8%[S:89.2%,D:0.6%],F:7.1%,M:3.1%,n:954
Echinodermata	Holothuroidea	Apostichopus japonicus	GCA_002754855.1	30221	30221	C:84.3%[S:70.6%,D:13.7%],F:8.8%,M:6.9%,n:954
Echinodermata	Asteroidea	Asterias rubens	GCF_902459465.1	24049	16079	C:98.5%[S:97.6%,D:0.9%],F:0.3%,M:1.2%,n:954
Echinodermata	Echinoidea	Lytechinus variegatus	GCF_018143015.1	33682	22667	C:98.9%[S:81.6%,D:17.3%],F:0.4%,M:0.7%,n:954
Echinodermata	Echinoidea	Strongylocentrotus purpuratus	GCF_000002235.5	38439	27447	C:99.3%[S:77.6%,D:21.7%],F:0.3%,M:0.4%,n:954
Chordata	Appendicularia	Oikopleura dioica	GCA_000209535.1	17152	17152	C:66.2%[S:63.6%,D:2.6%],F:6.3%,M:27.5%,n:954
Chordata	Ascidiacea	Ciona intestinalis	GCF_000224145.3	21096	13726	C:93.8%[S:93.1%,D:0.7%],F:0.6%,M:5.6%,n:954
Chordata	Leptocardii	Branchiostoma floridae	GCF_000003815.2	43041	26689	C:97.4%[S:96.0%,D:1.4%],F:1.0%,M:1.6%,n:954
Chordata	Hyperoartia	Petromyzon marinus	GCF_010993605.1	37576	17580	C:94.6%[S:92.1%,D:2.5%],F:2.1%,M:3.3%,n:954
Chordata	Actinopteri	Danio rerio	GCF_000002035.6	52829	26114	C:99.6%[S:97.6%,D:2.0%],F:0.3%,M:0.1%,n:954
Chordata	Actinopteri	Salmo salar	GCF_000233375.1	95297	42985	C:99.6%[S:44.5%,D:55.1%],F:0.2%,M:0.2%,n:954
Chordata	Actinopteri	Takifugu rubripes	GCF_901000725.2	46759	22076	C:98.5%[S:93.3%,D:5.2%],F:0.1%,M:1.4%,n:954
Chordata	Actinopteri	Oreochromis niloticus	GCF_001858045.2	61679	29550	C:99.9%[S:97.5%,D:2.4%],F:0.1%,M:0.0%,n:954
Chordata	Chondrichthyes	Carcharodon carcharias	GCF_017639515.1	44456	19440	C:97.8%[S:95.9%,D:1.9%],F:0.7%,M:1.5%,n:954
Chordata	Amphibia	Xenopus laevis	GCF_017654675.1	72912	34476	C:99.7%[S:51.5%,D:48.2%],F:0.1%,M:0.2%,n:954
Chordata	Lepidosauria	Anolis carolinensis	GCF_000090745.1	34826	19365	C:94.8%[S:93.4%,D:1.4%],F:0.4%,M:4.8%,n:954
Chordata	Aves	Gallus gallus	GCF_016699485.2	68683	18022	C:94.7%[S:94.0%,D:0.7%],F:1.0%,M:4.3%,n:954
Chordata	Mammalia	Mus musculus	GCF_000001635.27	92499	22186	C:99.8%[S:96.2%,D:3.6%],F:0.0%,M:0.2%,n:954
Chordata	Mammalia	Homo sapiens	GCF_000001405.39	115351	19486	C:99.3%[S:97.3%,D:2.0%],F:0.6%,M:0.1%,n:954
