# Supplementary material for: A Genomic and Transcriptomic Analysis of the C-Type Lectin Gene Family Reveals Highly Expanded and Diversified Repertoires in Bivalves
Source: Mar Drugs. 2023 Apr 20;21(4):254. doi: 10.3390/md21040254 (PMC10140915; doi:10.3390/md21040254)
Supplement: Supplementary file 1 [file marinedrugs-21-00254-s001.zip › Supplementary_File_2.xlsx]

## Sheet: expression_dataset_samples
Sample	Bioprojects	Library	%mapped	Num mapped	Metadata - Tissue	Metadata - Stimulus
SRR17422233	PRJNA793756	SINGLE	39.878	2141779	Digestive_gland	Control
SRR16641570	PRJNA776346	PAIRED	40.5925	12775058	Larvae	pH8-midtroch
SRR17422228	PRJNA793756	SINGLE	40.784	2505605	Digestive_gland	AS03_D14_1
SRR7725722	PRJNA486919	PAIRED	41.1379	8745300	Gills	Control
SRR17422226	PRJNA793756	SINGLE	41.6295	2547941	Digestive_gland	AS03_D14_3
SRR17422218	PRJNA793756	SINGLE	41.935	2934543	Digestive_gland	Control
SRR17422225	PRJNA793756	SINGLE	41.9433	2455398	Digestive_gland	AS03_D14_4
SRR16641569	PRJNA776346	PAIRED	42.2666	11663965	Larvae	pH8-midtroch
SRR17422231	PRJNA793756	SINGLE	42.3026	2591128	Digestive_gland	Control
SRR17422232	PRJNA793756	SINGLE	42.5822	2598590	Digestive_gland	Control
SRR17422222	PRJNA793756	SINGLE	42.683	2609434	Digestive_gland	AS3_D14_2
SRR7725725	PRJNA486919	PAIRED	42.8157	8775643	Gills	Exposed to DSP-producer P. lima
SRR16641566	PRJNA776346	PAIRED	42.8345	13881852	Larvae	pH8-static
SRR16641568	PRJNA776346	PAIRED	43.0026	14585209	Larvae	pH7-static
SRR17422224	PRJNA793756	SINGLE	43.0792	2680354	Digestive_gland	AS03_D14_5
SRR17422230	PRJNA793756	SINGLE	43.132	2513907	Digestive_gland	Control
SRR7725724	PRJNA486919	PAIRED	43.1801	8933707	Gills	Exposed to DSP-producer P. lima
SRR13089325	PRJNA679634	PAIRED	43.1838	2676231	Mantle	Control
SRR17422214	PRJNA793756	SINGLE	43.3082	2628306	Digestive_gland	AS03_D7_3
SRR7725723	PRJNA486919	PAIRED	43.3927	7888230	Gills	Control
SRR17422213	PRJNA793756	SINGLE	43.4891	2672270	Digestive_gland	AS03_D7_4
SRR17422216	PRJNA793756	SINGLE	43.5678	3055806	Digestive_gland	AS03_D7_1
SRR10015777	PRJNA561723	SINGLE	43.8715	21400539	Digestive_gland	AMPA
SRR17422234	PRJNA793756	SINGLE	43.8942	2628986	Digestive_gland	Control
SRR13089327	PRJNA679634	PAIRED	44.1167	3049041	Mantle	Control
SRR17422227	PRJNA793756	SINGLE	44.3986	2998456	Digestive_gland	AS03_D14_2
SRR17422239	PRJNA793756	SINGLE	44.5236	2715119	Digestive_gland	AS3_D7_1
SRR16641572	PRJNA776346	PAIRED	44.5482	15482343	Larvae	pH7-static
SRR17422236	PRJNA793756	SINGLE	44.7178	2729717	Digestive_gland	AS3_D7_4
SRR17422238	PRJNA793756	SINGLE	44.7915	2839118	Digestive_gland	AS3_D7_2
SRR16641564	PRJNA776346	PAIRED	44.8901	15603841	Larvae	pH7-midtroch
SRR7725726	PRJNA486919	PAIRED	44.9836	9996489	Digestive_gland	Control
SRR17422240	PRJNA793756	SINGLE	45.0003	3056372	Digestive_gland	Control
SRR17422237	PRJNA793756	SINGLE	45.0384	2611616	Digestive_gland	AS3_D7_3
SRR17422220	PRJNA793756	SINGLE	45.0622	2726271	Digestive_gland	AS3_D14_4
SRR17422229	PRJNA793756	SINGLE	45.368	2808881	Digestive_gland	Control
SRR17422212	PRJNA793756	SINGLE	45.417	2729610	Digestive_gland	AS03_D7_5
SRR17422235	PRJNA793756	SINGLE	45.6499	2731674	Digestive_gland	AS3_D7_5
SRR16641565	PRJNA776346	PAIRED	45.6554	13368236	Larvae	pH8-static
SRR17422219	PRJNA793756	SINGLE	45.6779	2928768	Digestive_gland	AS3_D14_5
SRR10015746	PRJNA561723	SINGLE	45.7743	9593341	Digestive_gland	Control
SRR17422215	PRJNA793756	SINGLE	45.8926	2919932	Digestive_gland	AS03_D7_2
SRR17422241	PRJNA793756	SINGLE	45.936	2918256	Digestive_gland	Control
SRR16641562	PRJNA776346	PAIRED	46.2667	14454193	Larvae	pH7-midtroch
SRR17422217	PRJNA793756	SINGLE	46.413	3025040	Digestive_gland	Control
SRR10015776	PRJNA561723	SINGLE	46.525	12456378	Digestive_gland	AMPA
SRR16641563	PRJNA776346	PAIRED	46.7169	14386730	Larvae	pH7-midtroch
SRR17422221	PRJNA793756	SINGLE	47.2883	2940095	Digestive_gland	AS3_D14_3
SRR10015742	PRJNA561723	SINGLE	47.4453	10262866	Digestive_gland	glyphosate
SRR16641567	PRJNA776346	PAIRED	47.6388	14191321	Larvae	pH8-static
SRR10015765	PRJNA561723	SINGLE	47.8113	7234146	Digestive_gland	AMPA
SRR17422223	PRJNA793756	SINGLE	48.1419	3067999	Digestive_gland	AS3_D14_1
SRR10015773	PRJNA561723	SINGLE	48.5159	4896222	Digestive_gland	glyphosate + AMPA
SRR7725729	PRJNA486919	PAIRED	48.5229	11397666	Digestive_gland	Exposed to DSP-producer P. lima
SRR16641561	PRJNA776346	PAIRED	48.902	14318691	Larvae	pH8-midtroch
SRR10015778	PRJNA561723	SINGLE	49.455	10452352	Digestive_gland	AMPA
SRR10015774	PRJNA561723	SINGLE	49.4784	8026310	Digestive_gland	glyphosate + AMPA
SRR10015739	PRJNA561723	SINGLE	49.8033	10551869	Digestive_gland	glyphosate
SRR1325033	PRJNA249058	SINGLE	50.0461	10188840	Whole_body	Control
SRR7725728	PRJNA486919	PAIRED	50.2147	12850474	Digestive_gland	Exposed to DSP-producer P. lima
SRR11996734	PRJNA638821	PAIRED	50.3464	4229598	Gills	Vibrio bath infection
SRR10015766	PRJNA561723	SINGLE	50.3687	7245516	Digestive_gland	Control
SRR10015756	PRJNA561723	SINGLE	50.4837	9567672	Digestive_gland	glyphosate
ERR4296980	PRJEB25106	PAIRED	50.5249	26329994	Digestive_gland	Control
SRR6238447	PRJNA326100	PAIRED	50.5822	14288140	Digestive_gland	Control
SRR10015738	PRJNA561723	SINGLE	50.8024	10444523	Digestive_gland	AMPA
SRR10015753	PRJNA561723	SINGLE	50.9686	10783041	Digestive_gland	glyphosate
SRR10015772	PRJNA561723	SINGLE	51.1084	7950221	Digestive_gland	Control
SRR10015764	PRJNA561723	SINGLE	51.1558	9253198	Digestive_gland	AMPA
SRR11996743	PRJNA638821	PAIRED	51.2809	6301737	Gills	Vibrio bath infection
SRR7725727	PRJNA486919	PAIRED	51.335	9681219	Digestive_gland	Control
SRR11996723	PRJNA638821	PAIRED	51.5982	4968051	Gills	Control
SRR11996735	PRJNA638821	PAIRED	51.6669	4455319	Gills	Vibrio bath infection
SRR10015744	PRJNA561723	SINGLE	51.6745	12752764	Digestive_gland	glyphosate
SRR10015784	PRJNA561723	SINGLE	51.7286	7621771	Digestive_gland	Control
SRR10015768	PRJNA561723	SINGLE	51.7355	10255490	Digestive_gland	AMPA
SRR16641571	PRJNA776346	PAIRED	51.8295	19520162	Larvae	pH7-static
SRR10015759	PRJNA561723	SINGLE	51.8655	10575188	Digestive_gland	glyphosate + AMPA
SRR10015782	PRJNA561723	SINGLE	52.1983	11673823	Digestive_gland	glyphosate
SRR10015761	PRJNA561723	SINGLE	52.3049	11210522	Digestive_gland	glyphosate + AMPA
SRR1325035	PRJNA249058	SINGLE	52.3868	10075534	Whole_body	Control
SRR10015783	PRJNA561723	SINGLE	52.847	14755375	Digestive_gland	Control
SRR10015747	PRJNA561723	SINGLE	52.8514	22359684	Digestive_gland	Control
SRR11996686	PRJNA638821	PAIRED	52.9881	5570944	Gills	Control
SRR1325032	PRJNA249058	SINGLE	53.1061	9189289	Whole_body	Control
SRR6238449	PRJNA326100	PAIRED	53.1352	16082873	Digestive_gland	domoic acid
SRR10015754	PRJNA561723	SINGLE	53.2427	11340328	Digestive_gland	glyphosate
SRR1046118	PRJNA230138	PAIRED	53.3591	13849013	Muscle	Control
SRR6238450	PRJNA326100	PAIRED	53.3796	17953735	Digestive_gland	domoic acid
SRR6238451	PRJNA326100	PAIRED	53.5523	15537700	Digestive_gland	domoic acid
SRR10015760	PRJNA561723	SINGLE	53.6138	10420835	Digestive_gland	glyphosate + AMPA
SRR10015743	PRJNA561723	SINGLE	53.6771	11481663	Digestive_gland	glyphosate
SRR10015750	PRJNA561723	SINGLE	53.7941	15096387	Digestive_gland	Control
SRR10015758	PRJNA561723	SINGLE	53.8265	9756191	Digestive_gland	glyphosate + AMPA
SRR11996464	PRJNA638821	PAIRED	54.0147	6343285	Gills	Control
SRR13089323	PRJNA679634	PAIRED	54.0563	1986511	Mantle	Control
SRR8707268	PRJNA526432	PAIRED	54.0943	15333581	Gills	Control
SRR10015748	PRJNA561723	SINGLE	54.1055	7090611	Digestive_gland	Control
SRR6051613	PRJNA407964	PAIRED	54.4797	10870591	Whole_body	Control
SRR6238453	PRJNA326100	PAIRED	54.5081	15472083	Digestive_gland	Control
SRR10015763	PRJNA561723	SINGLE	54.5265	8287535	Digestive_gland	glyphosate + AMPA
SRR10015740	PRJNA561723	SINGLE	54.8241	7697800	Digestive_gland	glyphosate
SRR10015752	PRJNA561723	SINGLE	54.8817	11297057	Digestive_gland	glyphosate + AMPA
SRR9984968	PRJNA560413	PAIRED	54.9852	2565809	Mantle	Control
SRR6238448	PRJNA326100	PAIRED	55.1975	16322533	Digestive_gland	domoic acid
SRR10015751	PRJNA561723	SINGLE	55.3702	13526531	Digestive_gland	Control
SRR10015745	PRJNA561723	SINGLE	55.3938	21295495	Digestive_gland	Control
SRR1325034	PRJNA249058	SINGLE	55.4943	10412876	Whole_body	Control
SRR10015771	PRJNA561723	SINGLE	55.6042	10466593	Digestive_gland	glyphosate + AMPA
SRR10015775	PRJNA561723	SINGLE	55.7409	12276832	Digestive_gland	AMPA
SRR1046116	PRJNA230138	PAIRED	55.7424	14430276	Muscle	Control
SRR10015780	PRJNA561723	SINGLE	55.7711	12819528	Digestive_gland	AMPA
SRR10015770	PRJNA561723	SINGLE	55.7976	10892842	Digestive_gland	glyphosate + AMPA
SRR10015737	PRJNA561723	SINGLE	55.8429	20496506	Digestive_gland	AMPA
SRR10015757	PRJNA561723	SINGLE	56.1357	10693077	Digestive_gland	Control
SRR6238454	PRJNA326100	PAIRED	56.1517	16342178	Digestive_gland	Control
SRR10015767	PRJNA561723	SINGLE	56.2568	26019891	Digestive_gland	AMPA
SRR10015762	PRJNA561723	SINGLE	56.373	12750866	Digestive_gland	glyphosate + AMPA
SRR6238445	PRJNA326100	PAIRED	56.4386	13863886	Digestive_gland	domoic acid
SRR6238455	PRJNA326100	PAIRED	56.7122	15846461	Digestive_gland	Control
SRR6238452	PRJNA326100	PAIRED	56.8634	15093629	Digestive_gland	domoic acid
SRR8713546	PRJNA525609	PAIRED	56.9305	15181911	Mantle	Control
SRR9984993	PRJNA560413	PAIRED	56.9489	1863290	Mantle	Control
SRR10015781	PRJNA561723	SINGLE	57.2018	9127679	Digestive_gland	glyphosate
SRR10015749	PRJNA561723	SINGLE	57.2864	30892066	Digestive_gland	Control
SRR7145584	PRJNA470760	PAIRED	57.3967	20627843	Hemocytes	PolyIC stimulation in vitro
SRR10015769	PRJNA561723	SINGLE	57.4028	10179541	Digestive_gland	glyphosate + AMPA
SRR10015755	PRJNA561723	SINGLE	57.4696	14944815	Digestive_gland	glyphosate
SRR1046119	PRJNA230138	PAIRED	57.5664	15304763	Gills	Control
SRR7145582	PRJNA470760	PAIRED	57.6235	21111790	Hemocytes	Myticin stimulation in vitro
M_SVCV_3	VIRAL	PAIRED	58.1774	7966768	Hemocytes	SVCV viral stimulation
SRR9984985	PRJNA560413	PAIRED	58.1984	3973447	Mantle	Control
SRR10015741	PRJNA561723	SINGLE	58.2262	12922414	Digestive_gland	glyphosate
SRR7145590	PRJNA470760	PAIRED	58.3082	26372396	Hemocytes	Control
SRR13089324	PRJNA679634	PAIRED	58.4076	2121449	Mantle	Control
SRR7138608	PRJNA466718	PAIRED	59.1891	13543808	Hemocytes	Control
SRR442035	PRJNA88481	PAIRED	59.2595	3789010	Digestive_gland	Control
SRR7145589	PRJNA470760	PAIRED	59.5305	25091862	Hemocytes	Control
SRR10015779	PRJNA561723	SINGLE	59.5447	12291859	Digestive_gland	AMPA
SRR7138630	PRJNA466718	PAIRED	59.7179	26613521	Hemocytes	One week after Vibrio infection
SRR1046117	PRJNA230138	PAIRED	59.865	16421403	Muscle	Control
SRR13089329	PRJNA679634	PAIRED	59.924	13571598	Mantle	Control
M_SVCV_1	VIRAL	PAIRED	59.9851	7744084	Hemocytes	SVCV viral stimulation
SRR7145591	PRJNA470760	PAIRED	60.5138	26053733	Hemocytes	Glucan stimulation in vitro
SRR442036	PRJNA88481	PAIRED	60.6253	2626756	Digestive_gland	Control
SRR7145578	PRJNA470760	PAIRED	60.9774	15442985	Hemocytes	Myticin stimulation in vitro
M_VHSV_2	VIRAL	PAIRED	61.0886	8093586	Hemocytes	VHSV viral stimulation
SRR8713543	PRJNA525609	PAIRED	61.321	21401464	Mantle	Control
SRR7145587	PRJNA470760	PAIRED	61.7088	25735925	Hemocytes	LPS stimulation in vitro
M_POLY_1	VIRAL	PAIRED	61.9144	7578935	Hemocytes	POLYIC viral stimulation
SRR1325030	PRJNA249058	SINGLE	61.9381	13835656	Whole_body	Control
SRR1325031	PRJNA249058	SINGLE	62.1481	14252119	Whole_body	Control
SRR7145581	PRJNA470760	PAIRED	62.2875	25036424	Hemocytes	Myticin stimulation in vitro
SRR2392495	PRJNA295512	PAIRED	62.3643	14894398	Mantle	Control
M_VHSV_3	VIRAL	PAIRED	62.491	10510788	Hemocytes	VHSV viral stimulation
M_POLY_2	VIRAL	PAIRED	62.5409	9413001	Hemocytes	POLYIC viral stimulation
SRR7145592	PRJNA470760	PAIRED	62.5704	15754506	Hemocytes	PolyIC stimulation in vitro
SRR7145585	PRJNA470760	PAIRED	62.58	16186500	Hemocytes	LPS stimulation in vitro
SRR7138625	PRJNA466718	PAIRED	62.5849	29319916	Hemocytes	Control
M_POLY_3	VIRAL	PAIRED	62.7198	10557073	Hemocytes	POLYIC viral stimulation
SRR2409049	PRJNA295512	PAIRED	62.8676	14498010	Mantle	Control
SRR9984961	PRJNA560413	PAIRED	62.9514	9917229	Mantle	Control
M_L15_3	VIRAL	PAIRED	63.1919	9741787	Hemocytes	L15 control to viral stimulation
SRR7138619	PRJNA466718	PAIRED	63.196	28874196	Hemocytes	Control
M_NODA_1	VIRAL	PAIRED	63.2835	8599500	Hemocytes	NODAVIRUS viral stimulation
M_SVCV_2	VIRAL	PAIRED	63.6453	10410110	Hemocytes	SVCV viral stimulation
M_IPNV_1	VIRAL	PAIRED	63.6802	9064581	Hemocytes	IPNV viral stimulation
M_NODA_3	VIRAL	PAIRED	63.7553	8934867	Hemocytes	NODAVIRUS viral stimulation
SRR9984989	PRJNA560413	PAIRED	63.7554	12253762	Mantle	Control
SRR9984959	PRJNA560413	PAIRED	63.8085	4081060	Mantle	Control
M_L15_2	VIRAL	PAIRED	63.9428	7069739	Hemocytes	L15 control to viral stimulation
SRR8713545	PRJNA525609	PAIRED	64.1728	19865955	Mantle	Control
SRR13013759	PRJNA675475	SINGLE	64.2175	5373797	Gills	Control
SRR8713541	PRJNA525609	PAIRED	64.2242	19709379	Mantle	Control
SRR13089332	PRJNA679634	PAIRED	64.3783	5162003	Mantle	Control
M_IPNV_3	VIRAL	PAIRED	64.3917	7939510	Hemocytes	IPNV viral stimulation
M_IPNV_2	VIRAL	PAIRED	64.6778	9319475	Hemocytes	IPNV viral stimulation
SRR13013754	PRJNA675475	SINGLE	64.7018	7845816	Gills	Control
SRR9984960	PRJNA560413	PAIRED	64.885	4462359	Mantle	Control
SRR9984975	PRJNA560413	PAIRED	64.9717	4890469	Mantle	Control
SRR7138610	PRJNA466718	PAIRED	65.3519	31866677	Hemocytes	Vibrio splendidus first infection
SRR7138623	PRJNA466718	PAIRED	65.5846	25365606	Hemocytes	Control
SRR442033	PRJNA88481	PAIRED	65.6579	4811724	Digestive_gland	toxigenic AL9T A
SRR7138618	PRJNA466718	PAIRED	65.7026	16863864	Hemocytes	Vibrio splendidus first infection
SRR9984977	PRJNA560413	PAIRED	65.7032	1807838	Mantle	Control
SRR13013753	PRJNA675475	SINGLE	65.978	6292503	Gills	Control
SRR2392762	PRJNA295512	PAIRED	66.0064	12877671	Mantle	Control
SRR9984962	PRJNA560413	PAIRED	66.0329	8817135	Mantle	Control
M_L15_1	VIRAL	PAIRED	66.2725	9970112	Hemocytes	L15 control to viral stimulation
SRR7138627	PRJNA466718	PAIRED	66.2804	30200589	Hemocytes	Control
SRR7138626	PRJNA466718	PAIRED	66.2918	31519278	Hemocytes	Control
SRR13013756	PRJNA675475	SINGLE	66.4772	5158423	Gills	hypoxia
SRR442031	PRJNA88481	PAIRED	66.607	2044584	Digestive_gland	non-toxigenic AL1t A
M_VHSV_1	VIRAL	PAIRED	66.9162	8065819	Hemocytes	VHSV viral stimulation
SRR13013757	PRJNA675475	SINGLE	66.9281	5184522	Gills	hypoxia
SRR7138609	PRJNA466718	PAIRED	67.2311	26099138	Hemocytes	Control
SRR9984964	PRJNA560413	PAIRED	67.2895	10793551	Mantle	Control
SRR7138611	PRJNA466718	PAIRED	67.4741	30192284	Hemocytes	Vibrio splendidus first infection
SRR7138613	PRJNA466718	PAIRED	67.5605	31184118	Hemocytes	Control
SRR9984992	PRJNA560413	PAIRED	67.5899	2453760	Mantle	Control
SRR7138624	PRJNA466718	PAIRED	67.6172	17068024	Hemocytes	Control
SRR9984958	PRJNA560413	PAIRED	67.6832	5318841	Mantle	Control
SRR7138629	PRJNA466718	PAIRED	67.7227	4554893	Hemocytes	One week after Vibrio infection
M_NODA_2	VIRAL	PAIRED	67.8029	10475214	Hemocytes	NODAVIRUS viral stimulation
SRR13013755	PRJNA675475	SINGLE	67.8304	5710729	Gills	Control
SRR13013758	PRJNA675475	SINGLE	67.8638	5125936	Gills	hypoxia
SRR7138614	PRJNA466718	PAIRED	67.9287	8008195	Hemocytes	Vibrio splendidus second infection
SRR442034	PRJNA88481	PAIRED	68.3177	5393761	Digestive_gland	non-toxigenic AL1t A
SRR1042397	PRJNA230138	PAIRED	68.3814	17925879	Hemocytes	immune_stimulated
SRR7138620	PRJNA466718	PAIRED	68.4481	5979044	Hemocytes	Control
SRR1046115	PRJNA230138	PAIRED	68.6179	18510598	Muscle	Control
SRR7044533	PRJNA451093	PAIRED	68.7166	35606604	Male_gonads	Control
SRR8713547	PRJNA525609	PAIRED	68.7986	22093232	Mantle	Control
SRR7138615	PRJNA466718	PAIRED	68.8974	28474624	Hemocytes	Control
SRR8713544	PRJNA525609	PAIRED	68.9727	22194895	Mantle	Control
SRR7145580	PRJNA470760	PAIRED	69.134	25703384	Hemocytes	Glucan stimulation in vitro
SRR7145579	PRJNA470760	PAIRED	69.1734	18052466	Hemocytes	Glucan stimulation in vitro
SRR9984978	PRJNA560413	PAIRED	69.3839	4567559	Mantle	Control
SRR7138617	PRJNA466718	PAIRED	69.4128	30941892	Hemocytes	Vibrio splendidus second infection
SRR9984988	PRJNA560413	PAIRED	69.4795	14619710	Mantle	Control
SRR9984966	PRJNA560413	PAIRED	69.5353	2332008	Mantle	Control
SRR8713540	PRJNA525609	PAIRED	69.7033	18040895	Mantle	Control
SRR7145586	PRJNA470760	PAIRED	70.0568	24768476	Hemocytes	LPS stimulation in vitro
SRR9984986	PRJNA560413	PAIRED	70.1366	14055371	Mantle	Control
SRR9984957	PRJNA560413	PAIRED	70.3287	5862543	Mantle	Control
SRR7138612	PRJNA466718	PAIRED	70.3792	16565968	Hemocytes	Control
SRR9984967	PRJNA560413	PAIRED	70.5276	3118222	Mantle	Control
SRR442032	PRJNA88481	PAIRED	70.5755	5833353	Digestive_gland	toxigenic AL9T A
SRR7138621	PRJNA466718	PAIRED	70.8266	35185649	Hemocytes	Control
ERR4296979	PRJEB25106	PAIRED	70.8663	46858726	Gills	Control
SRR7138616	PRJNA466718	PAIRED	70.9501	35430517	Hemocytes	Vibrio splendidus second infection
SRR7145583	PRJNA470760	PAIRED	70.9573	28890626	Hemocytes	PolyIC stimulation in vitro
SRR7138622	PRJNA466718	PAIRED	71.0205	15552922	Hemocytes	Control
SRR9984965	PRJNA560413	PAIRED	71.1742	9465625	Mantle	Control
SRR9984976	PRJNA560413	PAIRED	71.435	20128885	Mantle	Control
SRR9984963	PRJNA560413	PAIRED	71.6452	3002926	Mantle	Control
SRR8713542	PRJNA525609	PAIRED	71.7758	23523553	Mantle	Control
SRR1045900	PRJNA230138	PAIRED	72.0015	19665161	Hemocytes	immune_stimulated
SRR9984987	PRJNA560413	PAIRED	72.7005	19215577	Mantle	Control
SRR9984980	PRJNA560413	PAIRED	72.7068	5172137	Mantle	Control
SRR13089328	PRJNA679634	PAIRED	73.0067	4985407	Mantle	Control
SRR7138628	PRJNA466718	PAIRED	74.0058	34776811	Hemocytes	Control
SRR7138631	PRJNA466718	PAIRED	74.0178	35769775	Hemocytes	One week after Vibrio infection
SRR9984984	PRJNA560413	PAIRED	74.1899	10081437	Mantle	Control
SRR9984991	PRJNA560413	PAIRED	74.31	2203499	Mantle	Control
SRR9984979	PRJNA560413	PAIRED	74.7818	4116847	Mantle	Control
SRR9984982	PRJNA560413	PAIRED	75.541	6001372	Mantle	Control
SRR9984981	PRJNA560413	PAIRED	78.7532	2797469	Mantle	Control
SRR7640811	PRJNA484309	PAIRED	82.5706	11835239	Gills_mantle	Control
SRR7640808	PRJNA484309	PAIRED	85.7158	4166088	Gills_mantle	Control
SRR7640812	PRJNA484309	PAIRED	86.0911	3252241	Gills_mantle	Control
SRR7640807	PRJNA484309	PAIRED	86.474	5328740	Gills_mantle	Control
