# Supplementary material for: A Genomic and Transcriptomic Analysis of the C-Type Lectin Gene Family Reveals Highly Expanded and Diversified Repertoires in Bivalves
Source: Mar Drugs. 2023 Apr 20;21(4):254. doi: 10.3390/md21040254 (PMC10140915; doi:10.3390/md21040254)
Supplement: Supplementary file 1 [file marinedrugs-21-00254-s001.zip › Supplementary_File_3.xlsx]

## Sheet: stimuli_modulation_analysis
Figure5-1	Bioproject	Samples	Tissue	Stimuli
	PRJNA407401	SRR6041065	Digestive_gland	Control
	PRJNA407401	SRR6041066	Digestive_gland	Control
	PRJNA407401	SRR6041064	Digestive_gland	Control
	PRJNA407401	SRR6041063	Digestive_gland	Control
	PRJNA407401	SRR6041059	Digestive_gland	10_glyhosate
	PRJNA407401	SRR6041062	Digestive_gland	10_glyhosate
	PRJNA407401	SRR6041060	Digestive_gland	10_glyhosate
	PRJNA407401	SRR6041061	Digestive_gland	10_glyhosate
Figure5-2	Bioproject	Samples	Tissue	Stimuli
	PRJNA407401	SRR6041065	Digestive_gland	Control
	PRJNA407401	SRR6041066	Digestive_gland	Control
	PRJNA407401	SRR6041064	Digestive_gland	Control
	PRJNA407401	SRR6041063	Digestive_gland	Control
	PRJNA407401	SRR6041055	Digestive_gland	100_glyphosate
	PRJNA407401	SRR6041067	Digestive_gland	100_glyphosate
	PRJNA407401	SRR6041056	Digestive_gland	100_glyphosate
	PRJNA407401	SRR6041068	Digestive_gland	100_glyphosate
Figure5-3	Bioproject	Samples	Tissue	Stimuli
	PRJNA407401	SRR6041065	Digestive_gland	Control
	PRJNA407401	SRR6041066	Digestive_gland	Control
	PRJNA407401	SRR6041064	Digestive_gland	Control
	PRJNA407401	SRR6041063	Digestive_gland	Control
	PRJNA407401	SRR6041054	Digestive_gland	1000_glyphosate
	PRJNA407401	SRR6041057	Digestive_gland	1000_glyphosate
	PRJNA407401	SRR6041058	Digestive_gland	1000_glyphosate
	PRJNA407401	SRR6041053	Digestive_gland	1000_glyphosate
Figure5-4	Bioproject	Samples	Tissue	Stimuli
	PRJNA561723	SRR10015749	Digestive_gland	Control
	PRJNA561723	SRR10015757	Digestive_gland	Control
	PRJNA561723	SRR10015745	Digestive_gland	Control
	PRJNA561723	SRR10015751	Digestive_gland	Control
	PRJNA561723	SRR10015748	Digestive_gland	Control
	PRJNA561723	SRR10015750	Digestive_gland	Control
	PRJNA561723	SRR10015747	Digestive_gland	Control
	PRJNA561723	SRR10015783	Digestive_gland	Control
	PRJNA561723	SRR10015784	Digestive_gland	Control
	PRJNA561723	SRR10015772	Digestive_gland	Control
	PRJNA561723	SRR10015766	Digestive_gland	Control
	PRJNA561723	SRR10015746	Digestive_gland	Control
	PRJNA561723	SRR10015741	Digestive_gland	100_glyphosate
	PRJNA561723	SRR10015755	Digestive_gland	100_glyphosate
	PRJNA561723	SRR10015781	Digestive_gland	100_glyphosate
	PRJNA561723	SRR10015740	Digestive_gland	100_glyphosate
	PRJNA561723	SRR10015743	Digestive_gland	100_glyphosate
	PRJNA561723	SRR10015754	Digestive_gland	100_glyphosate
	PRJNA561723	SRR10015782	Digestive_gland	100_glyphosate
	PRJNA561723	SRR10015744	Digestive_gland	100_glyphosate
	PRJNA561723	SRR10015753	Digestive_gland	100_glyphosate
	PRJNA561723	SRR10015756	Digestive_gland	100_glyphosate
	PRJNA561723	SRR10015739	Digestive_gland	100_glyphosate
	PRJNA561723	SRR10015742	Digestive_gland	100_glyphosate
Figure5-5	Bioproject	Samples	Tissue	Stimuli
	PRJNA561723	SRR10015749	Digestive_gland	Control
	PRJNA561723	SRR10015757	Digestive_gland	Control
	PRJNA561723	SRR10015745	Digestive_gland	Control
	PRJNA561723	SRR10015751	Digestive_gland	Control
	PRJNA561723	SRR10015748	Digestive_gland	Control
	PRJNA561723	SRR10015750	Digestive_gland	Control
	PRJNA561723	SRR10015747	Digestive_gland	Control
	PRJNA561723	SRR10015783	Digestive_gland	Control
	PRJNA561723	SRR10015784	Digestive_gland	Control
	PRJNA561723	SRR10015772	Digestive_gland	Control
	PRJNA561723	SRR10015766	Digestive_gland	Control
	PRJNA561723	SRR10015746	Digestive_gland	Control
	PRJNA561723	SRR10015769	Digestive_gland	100_glyphosate + 100_AMPA
	PRJNA561723	SRR10015762	Digestive_gland	100_glyphosate + 100_AMPA
	PRJNA561723	SRR10015770	Digestive_gland	100_glyphosate + 100_AMPA
	PRJNA561723	SRR10015771	Digestive_gland	100_glyphosate + 100_AMPA
	PRJNA561723	SRR10015752	Digestive_gland	100_glyphosate + 100_AMPA
	PRJNA561723	SRR10015763	Digestive_gland	100_glyphosate + 100_AMPA
	PRJNA561723	SRR10015758	Digestive_gland	100_glyphosate + 100_AMPA
	PRJNA561723	SRR10015760	Digestive_gland	100_glyphosate + 100_AMPA
	PRJNA561723	SRR10015761	Digestive_gland	100_glyphosate + 100_AMPA
	PRJNA561723	SRR10015759	Digestive_gland	100_glyphosate + 100_AMPA
	PRJNA561723	SRR10015774	Digestive_gland	100_glyphosate + 100_AMPA
	PRJNA561723	SRR10015773	Digestive_gland	100_glyphosate + 100_AMPA
Figure5-6	Bioproject	Samples	Tissue	Stimuli
	PRJNA561723	SRR10015749	Digestive_gland	Control
	PRJNA561723	SRR10015757	Digestive_gland	Control
	PRJNA561723	SRR10015745	Digestive_gland	Control
	PRJNA561723	SRR10015751	Digestive_gland	Control
	PRJNA561723	SRR10015748	Digestive_gland	Control
	PRJNA561723	SRR10015750	Digestive_gland	Control
	PRJNA561723	SRR10015747	Digestive_gland	Control
	PRJNA561723	SRR10015783	Digestive_gland	Control
	PRJNA561723	SRR10015784	Digestive_gland	Control
	PRJNA561723	SRR10015772	Digestive_gland	Control
	PRJNA561723	SRR10015766	Digestive_gland	Control
	PRJNA561723	SRR10015746	Digestive_gland	Control
	PRJNA561723	SRR10015779	Digestive_gland	100_AMPA
	PRJNA561723	SRR10015767	Digestive_gland	100_AMPA
	PRJNA561723	SRR10015737	Digestive_gland	100_AMPA
	PRJNA561723	SRR10015780	Digestive_gland	100_AMPA
	PRJNA561723	SRR10015775	Digestive_gland	100_AMPA
	PRJNA561723	SRR10015768	Digestive_gland	100_AMPA
	PRJNA561723	SRR10015764	Digestive_gland	100_AMPA
	PRJNA561723	SRR10015738	Digestive_gland	100_AMPA
	PRJNA561723	SRR10015778	Digestive_gland	100_AMPA
	PRJNA561723	SRR10015765	Digestive_gland	100_AMPA
	PRJNA561723	SRR10015776	Digestive_gland	100_AMPA
	PRJNA561723	SRR10015777	Digestive_gland	100_AMPA
Figure5-7	Bioproject	Samples	Tissue	Stimuli
	PRJNA611904	SRR11285777	Digestive_gland	Control
	PRJNA611904	SRR11285775	Digestive_gland	Control
	PRJNA611904	SRR11285774	Digestive_gland	Control
	PRJNA611904	SRR11285776	Digestive_gland	Control
	PRJNA611904	SRR11285778	Digestive_gland	Control
	PRJNA611904	SRR11285784	Digestive_gland	Carbamazapine
	PRJNA611904	SRR11285771	Digestive_gland	Carbamazapine
	PRJNA611904	SRR11285772	Digestive_gland	Carbamazapine
	PRJNA611904	SRR11285785	Digestive_gland	Carbamazapine
Figure5-8	Bioproject	Samples	Tissue	Stimuli
	PRJNA611904	SRR11285777	Digestive_gland	Control
	PRJNA611904	SRR11285775	Digestive_gland	Control
	PRJNA611904	SRR11285774	Digestive_gland	Control
	PRJNA611904	SRR11285776	Digestive_gland	Control
	PRJNA611904	SRR11285778	Digestive_gland	Control
	PRJNA611904	SRR11285769	Digestive_gland	Carbamazapine_and_reduced_pH
	PRJNA611904	SRR11285766	Digestive_gland	Carbamazapine_and_reduced_pH
	PRJNA611904	SRR11285767	Digestive_gland	Carbamazapine_and_reduced_pH
	PRJNA611904	SRR11285770	Digestive_gland	Carbamazapine_and_reduced_pH
	PRJNA611904	SRR11285768	Digestive_gland	Carbamazapine_and_reduced_pH
Figure5-9	Bioproject	Samples	Tissue	Stimuli
	PRJNA611904	SRR11285777	Digestive_gland	Control
	PRJNA611904	SRR11285775	Digestive_gland	Control
	PRJNA611904	SRR11285774	Digestive_gland	Control
	PRJNA611904	SRR11285776	Digestive_gland	Control
	PRJNA611904	SRR11285778	Digestive_gland	Control
	PRJNA611904	SRR11285779	Digestive_gland	Reduced_pH
	PRJNA611904	SRR11285782	Digestive_gland	Reduced_pH
	PRJNA611904	SRR11285780	Digestive_gland	Reduced_pH
	PRJNA611904	SRR11285781	Digestive_gland	Reduced_pH
	PRJNA611904	SRR11285783	Digestive_gland	Reduced_pH
Figure5-10	Bioproject	Samples	Tissue	Stimuli
	PRJNA793756	SRR17422241	Digestive_gland	Control_7days
	PRJNA793756	SRR17422240	Digestive_gland	Control_7days
	PRJNA793756	SRR17422229	Digestive_gland	Control_7days
	PRJNA793756	SRR17422218	Digestive_gland	Control_7days
	PRJNA793756	SRR17422217	Digestive_gland	Control_7days
	PRJNA793756	SRR17422216	Digestive_gland	Amyl_Saliclylate_low_7days_AS03_D7
	PRJNA793756	SRR17422215	Digestive_gland	Amyl_Saliclylate_low_7days_AS03_D7
	PRJNA793756	SRR17422214	Digestive_gland	Amyl_Saliclylate_low_7days_AS03_D7
	PRJNA793756	SRR17422213	Digestive_gland	Amyl_Saliclylate_low_7days_AS03_D7
	PRJNA793756	SRR17422212	Digestive_gland	Amyl_Saliclylate_low_7days_AS03_D7
Figure5-11	Bioproject	Samples	Tissue	Stimuli
	PRJNA793756	SRR17422234	Digestive_gland	Control_14days
	PRJNA793756	SRR17422233	Digestive_gland	Control_14days
	PRJNA793756	SRR17422232	Digestive_gland	Control_14days
	PRJNA793756	SRR17422231	Digestive_gland	Control_14days
	PRJNA793756	SRR17422230	Digestive_gland	Control_14days
	PRJNA793756	SRR17422228	Digestive_gland	Amyl_Saliclylate_low_14days_AS03_D14
	PRJNA793756	SRR17422227	Digestive_gland	Amyl_Saliclylate_low_14days_AS03_D14
	PRJNA793756	SRR17422226	Digestive_gland	Amyl_Saliclylate_low_14days_AS03_D14
	PRJNA793756	SRR17422225	Digestive_gland	Amyl_Saliclylate_low_14days_AS03_D14
	PRJNA793756	SRR17422224	Digestive_gland	Amyl_Saliclylate_low_14days_AS03_D14
Figure5-12	Bioproject	Samples	Tissue	Stimuli
	PRJNA793756	SRR17422241	Digestive_gland	Control_7days
	PRJNA793756	SRR17422240	Digestive_gland	Control_7days
	PRJNA793756	SRR17422229	Digestive_gland	Control_7days
	PRJNA793756	SRR17422218	Digestive_gland	Control_7days
	PRJNA793756	SRR17422217	Digestive_gland	Control_7days
	PRJNA793756	SRR17422239	Digestive_gland	Amyl_Saliclylate_high_7days_AS3_D7
	PRJNA793756	SRR17422238	Digestive_gland	Amyl_Saliclylate_high_7days_AS3_D7
	PRJNA793756	SRR17422237	Digestive_gland	Amyl_Saliclylate_high_7days_AS3_D7
	PRJNA793756	SRR17422236	Digestive_gland	Amyl_Saliclylate_high_7days_AS3_D7
	PRJNA793756	SRR17422235	Digestive_gland	Amyl_Saliclylate_high_7days_AS3_D7
Figure5-13	Bioproject	Samples	Tissue	Stimuli
	PRJNA793756	SRR17422234	Digestive_gland	Control_14days
	PRJNA793756	SRR17422233	Digestive_gland	Control_14days
	PRJNA793756	SRR17422232	Digestive_gland	Control_14days
	PRJNA793756	SRR17422231	Digestive_gland	Control_14days
	PRJNA793756	SRR17422230	Digestive_gland	Control_14days
	PRJNA793756	SRR17422223	Digestive_gland	Amyl_Saliclylate_high_14days_AS3_D14
	PRJNA793756	SRR17422222	Digestive_gland	Amyl_Saliclylate_high_14days_AS3_D14
	PRJNA793756	SRR17422221	Digestive_gland	Amyl_Saliclylate_high_14days_AS3_D14
	PRJNA793756	SRR17422220	Digestive_gland	Amyl_Saliclylate_high_14days_AS3_D14
	PRJNA793756	SRR17422219	Digestive_gland	Amyl_Saliclylate_high_14days_AS3_D14
Figure5-14	Bioproject	Samples	Tissue	Stimuli
	PRJNA88481	SRR442036	Digestive_gland	Control
	PRJNA88481	SRR442035	Digestive_gland	Control
	PRJNA88481	SRR442034	Digestive_gland	Non-toxigenic_Alexandrium_minutum
	PRJNA88481	SRR442031	Digestive_gland	Non-toxigenic_Alexandrium_minutum
Figure5-15	Bioproject	Samples	Tissue	Stimuli
	PRJNA88481	SRR442036	Digestive_gland	Control
	PRJNA88481	SRR442035	Digestive_gland	Control
	PRJNA88481	SRR442032	Digestive_gland	Toxigenic_Alexandrium_minutum
	PRJNA88481	SRR442033	Digestive_gland	Toxigenic_Alexandrium_minutum
Figure5-16	Bioproject	Samples	Tissue	Stimuli
	PRJNA486919	SRR7725727	Digestive_gland	Control
	PRJNA486919	SRR7725726	Digestive_gland	Control
	PRJNA486919	SRR7725728	Digestive_gland	DSP toxin producer Prorocentrum lima
	PRJNA486919	SRR7725729	Digestive_gland	DSP toxin producer Prorocentrum lima
Figure5-17	Bioproject	Samples	Tissue	Stimuli
	PRJNA486919	SRR7725723	Gill	Control
	PRJNA486919	SRR7725722	Gill	Control
	PRJNA486919	SRR7725724	Gill	DSP toxin producer Prorocentrum lima
	PRJNA486919	SRR7725725	Gill	DSP toxin producer Prorocentrum lima
Figure5-18	Bioproject	Samples	Tissue	Stimuli
	PRJNA326100	SRR6238455	Digestive_gland	Control
	PRJNA326100	SRR6238454	Digestive_gland	Control
	PRJNA326100	SRR6238453	Digestive_gland	Control
	PRJNA326100	SRR6238447	Digestive_gland	Control
	PRJNA326100	SRR6238446	Digestive_gland	Control
	PRJNA326100	SRR6238452	Digestive_gland	Domoic acid producing Pseudo-nitzschia australis
	PRJNA326100	SRR6238445	Digestive_gland	Domoic acid producing Pseudo-nitzschia australis
	PRJNA326100	SRR6238448	Digestive_gland	Domoic acid producing Pseudo-nitzschia australis
	PRJNA326100	SRR6238451	Digestive_gland	Domoic acid producing Pseudo-nitzschia australis
	PRJNA326100	SRR6238450	Digestive_gland	Domoic acid producing Pseudo-nitzschia australis
	PRJNA326100	SRR6238449	Digestive_gland	Domoic acid producing Pseudo-nitzschia australis
Figure5-19	Bioproject	Samples	Tissue	Stimuli
	PRJNA466718	SRR7138620	Hemocytes	Control
	PRJNA466718	SRR7138626	Hemocytes	Control
	PRJNA466718	SRR7138627	Hemocytes	Control
	PRJNA466718	SRR7138611	Hemocytes	Vibrio_splendidus_first_infection
	PRJNA466718	SRR7138618	Hemocytes	Vibrio_splendidus_first_infection
	PRJNA466718	SRR7138610	Hemocytes	Vibrio_splendidus_first_infection
Figure5-20	Bioproject	Samples	Tissue	Stimuli
	PRJNA466718	SRR7138611	Hemocytes	Vibrio_first_infection
	PRJNA466718	SRR7138618	Hemocytes	Vibrio_first_infection
	PRJNA466718	SRR7138610	Hemocytes	Vibrio_first_infection
	PRJNA466718	SRR7138616	Hemocytes	Second_infection
	PRJNA466718	SRR7138617	Hemocytes	Second_infection
	PRJNA466718	SRR7138614	Hemocytes	Second_infection
Figure5-21	Bioproject	Samples	Tissue	Stimuli
	Viral (unpublished)	M_L15_1	Hemocytes	L15_control_to_viral_stimulation
	Viral (unpublished)	M_L15_2	Hemocytes	L15_control_to_viral_stimulation
	Viral (unpublished)	M_L15_3	Hemocytes	L15_control_to_viral_stimulation
	Viral (unpublished)	M_IPNV_2	Hemocytes	IPNV_viral_stimulation
	Viral (unpublished)	M_IPNV_3	Hemocytes	IPNV_viral_stimulation
	Viral (unpublished)	M_IPNV_1	Hemocytes	IPNV_viral_stimulation
Figure5-22	Bioproject	Samples	Tissue	Stimuli
	Viral (unpublished)	M_L15_1	Hemocytes	L15_control_to_viral_stimulation
	Viral (unpublished)	M_L15_2	Hemocytes	L15_control_to_viral_stimulation
	Viral (unpublished)	M_L15_3	Hemocytes	L15_control_to_viral_stimulation
	Viral (unpublished)	M_NODA_2	Hemocytes	NODAVIRUS_viral_stimulation
	Viral (unpublished)	M_NODA_3	Hemocytes	NODAVIRUS_viral_stimulation
	Viral (unpublished)	M_NODA_1	Hemocytes	NODAVIRUS_viral_stimulation
Figure5-23	Bioproject	Samples	Tissue	Stimuli
	Viral (unpublished)	M_L15_1	Hemocytes	L15_control_to_viral_stimulation
	Viral (unpublished)	M_L15_2	Hemocytes	L15_control_to_viral_stimulation
	Viral (unpublished)	M_L15_3	Hemocytes	L15_control_to_viral_stimulation
	Viral (unpublished)	M_POLY_3	Hemocytes	POLYIC_viral_stimulation
	Viral (unpublished)	M_POLY_2	Hemocytes	POLYIC_viral_stimulation
	Viral (unpublished)	M_POLY_1	Hemocytes	POLYIC_viral_stimulation
Figure5-24	Bioproject	Samples	Tissue	Stimuli
	Viral (unpublished)	M_L15_1	Hemocytes	L15_control_to_viral_stimulation
	Viral (unpublished)	M_L15_2	Hemocytes	L15_control_to_viral_stimulation
	Viral (unpublished)	M_L15_3	Hemocytes	L15_control_to_viral_stimulation
	Viral (unpublished)	M_SVCV_2	Hemocytes	SVCV_viral_stimulation
	Viral (unpublished)	M_SVCV_1	Hemocytes	SVCV_viral_stimulation
	Viral (unpublished)	M_SVCV_3	Hemocytes	SVCV_viral_stimulation
Figure5-25	Bioproject	Samples	Tissue	Stimuli
	Viral (unpublished)	M_L15_1	Hemocytes	L15_control_to_viral_stimulation
	Viral (unpublished)	M_L15_2	Hemocytes	L15_control_to_viral_stimulation
	Viral (unpublished)	M_L15_3	Hemocytes	L15_control_to_viral_stimulation
	Viral (unpublished)	M_VHSV_1	Hemocytes	VHSV_viral_stimulation
	Viral (unpublished)	M_VHSV_3	Hemocytes	VHSV_viral_stimulation
	Viral (unpublished)	M_VHSV_2	Hemocytes	VHSV_viral_stimulation
Figure 7B	Bioproject	Samples	Tissue	Stimuli
	PRJNA638821	SRR11996464	Gill	Control
	PRJNA638821	SRR11996686	Gill	Control
	PRJNA638821	SRR11996723	Gill	Control
	PRJNA638821	SRR11996735	Gill	Vibrio_bath_infection
	PRJNA638821	SRR11996743	Gill	Vibrio_bath_infection
	PRJNA638821	SRR11996734	Gill	Vibrio_bath_infection
Figure 7B	Bioproject	Samples	Tissue	Stimuli
	PRJNA675475	SRR13013755	Gill	Control
	PRJNA675475	SRR13013753	Gill	Control
	PRJNA675475	SRR13013754	Gill	Control
	PRJNA675475	SRR13013759	Gill	Control
	PRJNA675475	SRR13013758	Gill	Hypoxia
	PRJNA675475	SRR13013757	Gill	Hypoxia
	PRJNA675475	SRR13013756	Gill	Hypoxia
Figure 7B	Bioproject	Samples	Tissue	Stimuli
	PRJNA561723	SRR10015749	Digestive_gland	Control
	PRJNA561723	SRR10015757	Digestive_gland	Control
	PRJNA561723	SRR10015745	Digestive_gland	Control
	PRJNA561723	SRR10015751	Digestive_gland	Control
	PRJNA561723	SRR10015748	Digestive_gland	Control
	PRJNA561723	SRR10015750	Digestive_gland	Control
	PRJNA561723	SRR10015747	Digestive_gland	Control
	PRJNA561723	SRR10015783	Digestive_gland	Control
	PRJNA561723	SRR10015784	Digestive_gland	Control
	PRJNA561723	SRR10015772	Digestive_gland	Control
	PRJNA561723	SRR10015766	Digestive_gland	Control
	PRJNA561723	SRR10015746	Digestive_gland	Control
	PRJNA561723	SRR10015779	Digestive_gland	AMPA
	PRJNA561723	SRR10015767	Digestive_gland	AMPA
	PRJNA561723	SRR10015737	Digestive_gland	AMPA
	PRJNA561723	SRR10015780	Digestive_gland	AMPA
	PRJNA561723	SRR10015775	Digestive_gland	AMPA
	PRJNA561723	SRR10015768	Digestive_gland	AMPA
	PRJNA561723	SRR10015764	Digestive_gland	AMPA
	PRJNA561723	SRR10015738	Digestive_gland	AMPA
	PRJNA561723	SRR10015778	Digestive_gland	AMPA
	PRJNA561723	SRR10015765	Digestive_gland	AMPA
	PRJNA561723	SRR10015776	Digestive_gland	AMPA
	PRJNA561723	SRR10015777	Digestive_gland	AMPA
